# Supplementary material for: Temperature-Dependent Effects of Hydroxyethyl Methyl Cellulose on Rheological Properties and Microstructural Evolution of Robotic Plastering Mortars
Source: Materials (Basel). 2025 Oct 10;18(20):4664. doi: 10.3390/ma18204664 (PMC12565420; doi:10.3390/ma18204664)
Supplement: Supplementary file 1 [file materials-18-04664-s001.zip]

Archive with 1 entries (1 files):
- materials-3840842-supplementary.pdf
